# Supplementary material for: Respiratory Function in Friedreich’s Ataxia
Source: Children (Basel). 2022 Aug 29;9(9):1319. doi: 10.3390/children9091319 (PMC9497209; doi:10.3390/children9091319)
Supplement: Supplementary file 1 [file children-09-01319-s001.zip]

Archive with 1 entries (1 files):
- children-1855478-supplementary.pdf
